# Supplementary material for: Boosted Hydrogen Evolution Catalysis Using Biomass-Derived Mesoporous Carbon Nanosponges
Source: Int J Mol Sci. 2025 Sep 1;26(17):8502. doi: 10.3390/ijms26178502 (PMC12429316; doi:10.3390/ijms26178502)
Supplement: Supplementary file 1 [file ijms-26-08502-s001.zip]

Archive with 1 entries (1 files):
- ijms-3799020-supplementary.pdf
